# Supplementary material for: Shedding light on the nature of the catalytically active species in photocatalytic reactions using Bi2O3 semiconductor
Source: Nat Commun. 2021 Jan 27;12:625. doi: 10.1038/s41467-020-20882-x (PMC7841156; doi:10.1038/s41467-020-20882-x)
Supplement: Supplementary file 4 — Supplementary Data 1 [file 41467_2020_20882_MOESM4_ESM.zip]

Archive with 1 entries (1 files):
- Rev_Supplementary Data.docx
